# Supplementary material for: Optimal Use of Novel Immunotherapeutics in B-Cell Precursor ALL
Source: Cancers (Basel). 2023 Feb 20;15(4):1349. doi: 10.3390/cancers15041349 (PMC9954469; doi:10.3390/cancers15041349)
Supplement: Supplementary file 1 [file cancers-15-01349-s001.zip]

Archive with 1 entries (1 files):
- cancers-2177979-supplementary.pdf
